# Supplementary material for: Speech, Gait, and Vestibular Function in Cerebellar Ataxia with Neuropathy and Vestibular Areflexia Syndrome
Source: Brain Sci. 2023 Oct 17;13(10):1467. doi: 10.3390/brainsci13101467 (PMC10605709; doi:10.3390/brainsci13101467)
Supplement: Supplementary file 1 [file brainsci-13-01467-s001.zip]

Archive with 6 entries (6 files):
- Supplementary materials.pdf
- Video S1.mp4
- Video S2.mp4
- Video S3.mp4
- Video S4.mp4
- Video S5.mp4
